# Supplementary material for: Distribution Characteristics of Microplastics in Surface Seawater off the Yangtze River Estuary Section and Analysis of Ecological Risk Assessment
Source: Toxics. 2023 Oct 30;11(11):889. doi: 10.3390/toxics11110889 (PMC10674722; doi:10.3390/toxics11110889)
Supplement: Supplementary file 1 [file toxics-11-00889-s001.zip]

Archive with 1 entries (1 files):
- toxics-2688232-supplementary.pdf
